# Supplementary material for: Validity concerns with the Revised Study Process Questionnaire (R-SPQ-2F) in undergraduate anatomy & physiology students
Source: PLoS One. 2021 Apr 29;16(4):e0250600. doi: 10.1371/journal.pone.0250600 (PMC8084138; doi:10.1371/journal.pone.0250600)
Supplement: S1 Data — (TXT) [file pone.0250600.s001.txt]

The associated data and R script used in the confirmatory factor analysis can be found at https://github.com/vagnozzia408/r-spq-2f_cfa.
